# Supplementary material for: Impact of Sprint Performance Characteristics Across Acceleration–Initial Speed Profiles in LALIGA
Source: Sports (Basel). 2026 Jul 1;14(7):273. doi: 10.3390/sports14070273 (PMC13416579; doi:10.3390/sports14070273)
Supplement: Supplementary file 1 [file sports-14-00273-s001.zip]

Archive with 1 entries (1 files):
- sports-4330601-supplementary.pdf
